# Supplementary material for: Application of Au@Pt Nanozyme as Enhancing Label for the Sensitive Lateral Flow Immunoassay of Okadaic Acid
Source: Biosensors (Basel). 2022 Dec 7;12(12):1137. doi: 10.3390/bios12121137 (PMC9775009; doi:10.3390/bios12121137)
Supplement: Supplementary file 1 [file biosensors-12-01137-s001.zip]

Archive with 1 entries (1 files):
- biosensors-2045449-supplementary.pdf
